# Supplementary material for: Evolution of Jiang-Flavor Daqu’s Characteristics During Different Storage Stages and Influence on Simulated Brewing Fermentation
Source: Foods. 2026 Jan 8;15(2):220. doi: 10.3390/foods15020220 (PMC12840205; doi:10.3390/foods15020220)
Supplement: Supplementary file 1 [file foods-15-00220-s001.zip]

Archive with 1 entries (1 files):
- foods-4031296-supplementary.pdf
